# Supplementary material for: Designing a Climate Change Resilient Landscape Connectivity Network From a Multi‐Species Perspective
Source: Ecol Evol. 2025 Sep 18;15(9):e71956. doi: 10.1002/ece3.71956 (PMC12446580; doi:10.1002/ece3.71956)
Supplement: Supplementary file 2 — Data S1: ece371956‐sup‐0002‐Supinfo.zip. [file ECE3-15-e71956-s001.zip]

Archive with 66 entries (61 files):
- SUPPORTING.INFORMATION/
- SUPPORTING.INFORMATION/CONNECTIVITY.PLOTS.SPECIES/
- SUPPORTING.INFORMATION/CONNECTIVITY.PLOTS.SPECIES/ADDER.tif
- SUPPORTING.INFORMATION/CONNECTIVITY.PLOTS.SPECIES/CHALK.CARPET.tif
- SUPPORTING.INFORMATION/CONNECTIVITY.PLOTS.SPECIES/CURLEW.tif
- SUPPORTING.INFORMATION/CONNECTIVITY.PLOTS.SPECIES/DINGY.SKIPPER.tif
- SUPPORTING.INFORMATION/CONNECTIVITY.PLOTS.SPECIES/DIPPER.tif
- SUPPORTING.INFORMATION/CONNECTIVITY.PLOTS.SPECIES/HAZEL.DORMOUSE.tif
- SUPPORTING.INFORMATION/CONNECTIVITY.PLOTS.SPECIES/HEDGEHOG.tif
- SUPPORTING.INFORMATION/CONNECTIVITY.PLOTS.SPECIES/LEISLERS.BAT.tif
- SUPPORTING.INFORMATION/CONNECTIVITY.PLOTS.SPECIES/MARSH.TIT.tif
- SUPPORTING.INFORMATION/CONNECTIVITY.PLOTS.SPECIES/N. BROWN.ARGUS.tif
- SUPPORTING.INFORMATION/CONNECTIVITY.PLOTS.SPECIES/OTTER.tif
- SUPPORTING.INFORMATION/CONNECTIVITY.PLOTS.SPECIES/TWITE.tif
- SUPPORTING.INFORMATION/CONNECTIVITY.PLOTS.SPECIES/WATER.VOLE.tif
- SUPPORTING.INFORMATION/CONNECTIVITY.PLOTS.SPECIES/WH.L. HAIRSTREAK.tif
- SUPPORTING.INFORMATION/CONNECTIVITY.PLOTS.SPECIES/WILLOW.TIT.tif
- SUPPORTING.INFORMATION/ENVIRONMENTAL.VARIABLE.PREDICTOR.PLOTS/
- SUPPORTING.INFORMATION/ENVIRONMENTAL.VARIABLE.PREDICTOR.PLOTS/BIO.1.tif
- SUPPORTING.INFORMATION/ENVIRONMENTAL.VARIABLE.PREDICTOR.PLOTS/BIO.12.tif
- SUPPORTING.INFORMATION/ENVIRONMENTAL.VARIABLE.PREDICTOR.PLOTS/BIO.15.tif
- SUPPORTING.INFORMATION/ENVIRONMENTAL.VARIABLE.PREDICTOR.PLOTS/BIO.2.tif
- SUPPORTING.INFORMATION/ENVIRONMENTAL.VARIABLE.PREDICTOR.PLOTS/BIO.3.tif
- SUPPORTING.INFORMATION/ENVIRONMENTAL.VARIABLE.PREDICTOR.PLOTS/BIO.4.tif
- SUPPORTING.INFORMATION/ENVIRONMENTAL.VARIABLE.PREDICTOR.PLOTS/BIO.6.tif
- SUPPORTING.INFORMATION/ENVIRONMENTAL.VARIABLE.PREDICTOR.PLOTS/BIO.8.tif
- SUPPORTING.INFORMATION/ENVIRONMENTAL.VARIABLE.PREDICTOR.PLOTS/LANDCOVER.tif
- SUPPORTING.INFORMATION/ENVIRONMENTAL.VARIABLE.PREDICTOR.PLOTS/RIVERS.AND.ROADS.tif
- SUPPORTING.INFORMATION/ENVIRONMENTAL.VARIABLE.PREDICTOR.PLOTS/TOPO.INDEX.tif
- SUPPORTING.INFORMATION/FIGURE_S1_MESS.pdf
- SUPPORTING.INFORMATION/FIGURE_S2_AND_TABLE_S2_SPECIES_RESISTANCE_PARAMETERS.pdf
- SUPPORTING.INFORMATION/SDM.VARIABLE.IMPORTANCE.PLOTS/
- SUPPORTING.INFORMATION/SDM.VARIABLE.IMPORTANCE.PLOTS/ADDER.tif
- SUPPORTING.INFORMATION/SDM.VARIABLE.IMPORTANCE.PLOTS/CHALK.CARPET.tif
- SUPPORTING.INFORMATION/SDM.VARIABLE.IMPORTANCE.PLOTS/CURLEW.tif
- SUPPORTING.INFORMATION/SDM.VARIABLE.IMPORTANCE.PLOTS/DINGY.SKIPPER.tif
- SUPPORTING.INFORMATION/SDM.VARIABLE.IMPORTANCE.PLOTS/DIPPER.tif
- SUPPORTING.INFORMATION/SDM.VARIABLE.IMPORTANCE.PLOTS/HAZEL.DORMOUSE.tif
- SUPPORTING.INFORMATION/SDM.VARIABLE.IMPORTANCE.PLOTS/HEDGEHOG.tif
- SUPPORTING.INFORMATION/SDM.VARIABLE.IMPORTANCE.PLOTS/LEISLERS.BAT.tif
- SUPPORTING.INFORMATION/SDM.VARIABLE.IMPORTANCE.PLOTS/MARSH.TIT.tif
- SUPPORTING.INFORMATION/SDM.VARIABLE.IMPORTANCE.PLOTS/N. BROWN.ARGUS.tif
- SUPPORTING.INFORMATION/SDM.VARIABLE.IMPORTANCE.PLOTS/OTTER.tif
- SUPPORTING.INFORMATION/SDM.VARIABLE.IMPORTANCE.PLOTS/TWITE.tif
- SUPPORTING.INFORMATION/SDM.VARIABLE.IMPORTANCE.PLOTS/WATER.VOLE.tif
- SUPPORTING.INFORMATION/SDM.VARIABLE.IMPORTANCE.PLOTS/WH.L. HAIRSTREAK.tif
- SUPPORTING.INFORMATION/SDM.VARIABLE.IMPORTANCE.PLOTS/WILLOW.TIT.tif
- SUPPORTING.INFORMATION/SDM.VARIABLE.RESPONSE.PLOTS/
- SUPPORTING.INFORMATION/SDM.VARIABLE.RESPONSE.PLOTS/ADDER.tif
- SUPPORTING.INFORMATION/SDM.VARIABLE.RESPONSE.PLOTS/CHALK.CARPET.tif
- SUPPORTING.INFORMATION/SDM.VARIABLE.RESPONSE.PLOTS/CURLEW.tif
- SUPPORTING.INFORMATION/SDM.VARIABLE.RESPONSE.PLOTS/DINGY.SKIPPER.tif
- SUPPORTING.INFORMATION/SDM.VARIABLE.RESPONSE.PLOTS/DIPPER.tif
- SUPPORTING.INFORMATION/SDM.VARIABLE.RESPONSE.PLOTS/HAZEL.DORMOUSE.tif
- SUPPORTING.INFORMATION/SDM.VARIABLE.RESPONSE.PLOTS/HEDGEHOG.tif
- SUPPORTING.INFORMATION/SDM.VARIABLE.RESPONSE.PLOTS/LEISLERS.BAT.tif
- SUPPORTING.INFORMATION/SDM.VARIABLE.RESPONSE.PLOTS/MARSH.TIT.tif
- SUPPORTING.INFORMATION/SDM.VARIABLE.RESPONSE.PLOTS/NORTHERN.BROWN.ARGUS.tif
- SUPPORTING.INFORMATION/SDM.VARIABLE.RESPONSE.PLOTS/OTTER.tif
- SUPPORTING.INFORMATION/SDM.VARIABLE.RESPONSE.PLOTS/TWITE.tif
- SUPPORTING.INFORMATION/SDM.VARIABLE.RESPONSE.PLOTS/WATER.VOLE.tif
- SUPPORTING.INFORMATION/SDM.VARIABLE.RESPONSE.PLOTS/WHITE.LETTER.HAIRSTREAK.tif
- SUPPORTING.INFORMATION/SDM.VARIABLE.RESPONSE.PLOTS/WILLOW.TIT.tif
- SUPPORTING.INFORMATION/SUPPORTING_FILES_DESCRIPTION_250811.pdf
- SUPPORTING.INFORMATION/TABLE_S1_NCA_ID_LIST.pdf
- SUPPORTING.INFORMATION/TABLE_S3_NCA_CONNECTIVITY_RANKING.pdf
